# Supplementary material for: Chromosome-level genome assembly and transcriptomes of the leaf insect Cryptophyllium westwoodii provide insights into the evolution of leaf-like masquerade
Source: Gigascience. 2026 Mar 2;15:giag022. doi: 10.1093/gigascience/giag022 (PMC13108252; doi:10.1093/gigascience/giag022)
Supplement: giag022_Supplemental_Material [file giag022_supplemental_material.zip]

Archive with 2 entries (2 files):
- GIGA-D-25-00406-R3_Supplementary Figure S1-S5.docx
- GIGA-D-25-00406-R3_Supplementary Table S1-S26.xlsx
