# Supplementary material for: Chromosome-level genome assembly and transcriptomes of the leaf insect Cryptophyllium westwoodii provide insights into the evolution of leaf-like masquerade
Source: Gigascience. 2026 Mar 2;15:giag022. doi: 10.1093/gigascience/giag022 (PMC13108252; doi:10.1093/gigascience/giag022)
Supplement: giag022_Supplemental_Material [file giag022_supplemental_material.zip › GIGA-D-25-00406-R3_Supplementary Table S1-S26.xlsx]

## Sheet: Table S1
	Supplementary Table S1. The statistics of sequencing data used for the Cryptophyllium westwoodii genome assembly.
	Libraries	Insert size (bp)	Raw reads	Raw data (Gb)	Clean reads	Clean data (Gb)	Sequence coverage (×)
	Illumina reads	350	989601030	296.88	983576756	295.07	71.6
	Nanopore reads	20k	15593217	306.55	10522531	246.42	61.5
	Hi-C reads	--	2605943861	781.78	2386868822	716.06	50

## Sheet: Table S2
	Supplementary Table S2. Estimation of genome size using kmerfreq software.
	K-mer	K-mer Number	Peak Depth	Genome Size (bp)	Repeat (%)	Heterozygosity	Used Bases	Depth
	17	167339184348	39	4199091373	75.16	0.007	1992133147	40

## Sheet: Table S3
	Supplementary Table S3. The statistics for the Cryptophyllium westwoodii genome assembly based on different kinds of sequencing data.
	Statistics	Primary assembly genome	Purge dups genome	Polished genome	Chromosome-level genome
	Contig number	5039	1665	1665	179
	Genome size (Mb)	5328	4094	4094	4119
	Shortest contig length (bp)	46740	15916	15916	5000
	Longest contig length (Mb)	39.45	39.45	39.45	879.48
	Mean sequence length (Kb)	1057	2458	2458	23012
	N50 (Mb)	6.56	8.99	8.99	256.76
	N70 (Mb)	1.72	5.37	5.37	188.76

## Sheet: Table S4
	Supplementary Table S4. The comparison of assembly metrics among Cryptophyllium westwoodii and other five stick insects of the order Phasmatodea.
	Species	Total length (Mb)	Scaffold N50 length (Mb)/number	GC content (%)	Repeat content (%)	BUSCO (n=1367) (%)
	Cryptophyllium westwoodii	4118	256.87/179	40.51	55.86	98.6
	Timema monikensis	1099	0.226/189023	35.1	NA	94.6
	Clitarchus hookeri	2818	163.53/3499	39	59.26	95.8
	Medauroidea extradentata	2593	0.04/135691	37.2	49.29	54.4
	Dryococelus australis	3416	262.27/1879	38.57	63.52	96.3
	Bacillus rossius redtenbacheri	1605	84.31/1256	39	NA	99.1

## Sheet: Table S5
	Supplementary Table S5. The statistics of annotated repetitive sequences in the Cryptophyllium westwoodii genome.
	Repeat type	Total repeat length (bp)	Percentage of genome (%)
	DNA	580374387	14.09
	LINEs	211944192	5.15
	SINEs	140014608	3.4
	LTRs	304385757	7.38
	Satellite	14337840	0.35
	Simple repeat	6007772	0.15
	Unknown	1100165216	26.71
	Total	2293710092	55.68

## Sheet: Table S6
	Supplementary Table S6. The evaluation of different types of annotated gene sets in EVM under weight values.
	Evidence class	Type	Weight
	PROTEIN	Zootermopsis nevadensis	20
	PROTEIN	Cryptotermes secundus	20
	PROTEIN	Reticulitermes speratus	18
	PROTEIN	Schistocerca nites	16
	PROTEIN	Tribolium castaneum	15
	PROTEIN	Drosophila melanogaster	10
	ABINITIO_PREDICTION	Augustus-Dme	1
	ABINITIO_PREDICTION	Augustus-Cse	6
	ABINITIO_PREDICTION	Augustus-Trans	3
	TRANSCRIPT	transdecoder	200
	BUSCO (%)	EVM	91.8
	GENE_NUMBER	EVM	19131

## Sheet: Table S7
	Supplementary Table S7. The statistics of protein-coding genes in the Cryptophyllium westwoodii genome.
	Parameter	Value
	Gene number	19131
	Average gene length (bp)	70824
	Average CDS length (bp)	1367
	Average exon number	6.71
	Average exon length (bp)	203
	Average intron length (bp)	12162
	BUSCO (%)	91.8

## Sheet: Table S8
	Supplementary Table S8. The statistics of functional annotation of the predicted protein-coding genes in the Cryptophyllium westwoodii genome.
	Functional database	Number of genes annotated
	InterPro	10,536 (68.82%)
	GO	7,621 (49.78%)
	KEGG	8,254 (53.92%)
	SwissProt	9,836 (64.25%)
	TrEMBL	13,122 (85.71%)
	Cog	4,888 (31.93%)
	NR	7,220 (53.90%)
	Annotated	12235(63.95%)
	Unannotated	6896 (13.60%)

## Sheet: Table S9
	Supplementary Table S9. The statistics of five categories orthologous in eight species.
	Specie	Single-copy genes	Multi-copy gene	Unique genes	Unassigned genes	Other orthologs	All orthologs
	Aphis gossypii	841	404	2167	1110	8970	13492
	Drosophila melanogaster	841	375	1353	1891	7451	11911
	Forficula auricularia	841	307	1541	2479	7003	12171
	Schistocerca nitens	841	610	2908	1927	10685	16971
	Periplaneta americana	841	547	1460	1280	9352	13480
	Timema monikensis	841	377	672	1579	9200	12669
	Cryptophyllium westwoodii	841	543	3229	1299	13219	19131
	Dryococelus australisDaus	841	471	3750	4647	14747	24456

## Sheet: Table S10
	Supplementary Table S10. The statistics of positively selected genes of Cryptophyllium westwoodii.
	Cluster	Gene ID	Gene name	Description	P_value	Fdr	BEB
	OG0003204	Pwe18871	bazooka/baz/Par3	A part of the PAR complex involved in epithelial cell polarization and generation of neurons; Positive Regulators of Notch Signaling Pathway	0.00302408	0.0360297	300:R:0.641
	OG0003214	Pwe13943	CG8475	A part of phosphorylase kinase complex involved in positive regulation of glycogen catabolic process	0.00113038	0.0171407	187:N:0.876;220:G:0.988*;467:S:0.968*
	OG0003220	Pwe15217	Nonsense-mediated 3/Nmd3	A 60S ribosomal export protein involved in ribosomal large subunit export from nucleus	0.00845008	0.074972	231:T:0.932
	OG0003222	Pwe17036	Suv3 helicase	A component of the mitochondrial degradosome (mtEXO) complex nvolved in mitochondrial RNA processing and regulation of gene expression	0.0291743	0.184329	14:A:0.645;61:N:0.856;120:P:0.872;194:S:0.512
	OG0003229	Pwe17473	CG1074	A part of tRNA (m2G10) methyltransferase complex involved in methylation	0.00445303	0.0479018	11:D:0.776;32:H:0.586;44:A:0.866;219:G:0.965*
	OG0003236	Pwe11698	deflated/defl	A component of the Integrator complex involved in RNA transcript processing and maturation	0.000731305	0.0121982	150:Y:0.901;324:V:0.948
	OG0003273	Pwe11535	SLY1	A trafficking protein which regulates ER-Golgi transport involved in wing disc dorsal/ventral pattern formation	0	0	NA
	OG0003278	Pwe02996	CG6287	The phosphoglycerate dehydrogenase involved in serine family amino acid biosynthetic process	0.000337304	0.00669789	NA
	OG0003299	Pwe10695	garnet	A component of the Adaptor protein 3 (AP-3) complex involved in compound eye pigmentation and eye pigment granule organization	0.00532422	0.0528619	2:A:0.992**;4:K:0.892;6:V:0.542;314:V:0.503;446:Y:0.562;461:A:0.991**
	OG0003312	Pwe08480	CG14767	NA	0.017131	0.126436	1:G:1.000**;2:T:0.998**;3:Q:0.687;4:G:0.998**;5:H:1.000**;6:Q:1.000**;7:S:0.707;8:R:1.000**;9:S:1.000**;10:V:0.998**;11:G:1.000**;12:P:0.691;13:V:0.706;14:N:1.000**
	OG0003318	Pwe00759	mitochondrial poly(A) polymerase//MTPAP	A polymerase that creates the 3' poly(A) tail of mitochondrial transcripts to maintain mRNA integrity by protecting 3' termini from degradation	0.000939618	0.01507	3:A:0.551;6:T:0.618;9:N:0.601;32:Q:0.909;44:S:0.901;70:N:0.761;81:F:0.927;84:G:0.558;144:Y:0.928;160:Y:0.823;168:L:0.843;187:R:0.660;222:D:0.765;226:F:0.594;229:S:0.939;235:K:0.637;281:A:0.920;282:S:0.924;284:T:0.624;291:I:0.602
	OG0003321	Pwe02171	ruby/AP-3β	A component of the Adaptor protein 3 (AP-3) complex involved in compound eye pigmentation and eye pigment granule organization	0.0372418	0.217201	NA
	OG0003322	Pwe14106	quemao/qm	The geranylgeranyl diphosphate synthase nvolved in embryonic heart tube development; germ cell migration; and oogenesis	0.000244202	0.00535074	1:K:0.689;6:I:0.762;12:T:0.795;86:A:0.905;167:E:0.754;173:Q:0.720;177:K:0.662;178:V:0.509;180:E:0.854;208:S:0.736
	OG0003326	Pwe09815	mitochondrial ribosomal protein L28/mRpL28	A part of mitochondrial small ribosomal subunit involved in mitochondrial translation	0.0149573	0.112382	111:S:0.526;120:E:0.518
	OG0003341	Pwe02825	ionotropic receptor 25a/ir25a	A member of the Ionotropic Receptor (IR) family of variant ionotropic glutamate receptors involved in detection of chemical stimulus involved in sensory perception of smell	0.0277775	0.181045	NA
	OG0003362	Pwe11824	arginine methyltransferase 3/art3	The type III protein arginine methyltransferase involved in chromatin remodeling and regulation of DNA-templated transcription	0.0178783	0.129382	21:L:0.964*;37:G:0.915;63:E:0.588;87:L:0.948;142:N:0.919;203:S:0.927;247:E:0.833;284:R:0.757;302:V:0.691
	OG0003368	Pwe02957	RNA polymerase III subunit F/Polr3F	The specific peripheric component of RNA polymerase III involved in transcription by RNA polymerase III	0.0131877	0.10376	4:S:0.563
	OG0003392	Pwe12448	signal recognition particle 19/Srp19	A component of the signal recognition particle (SRP) complex involved in SRP-dependent cotranslational protein targeting to membrane, signal sequence recognition	0.0421799	0.240946	78:T:0.696;82:Q:0.811;88:R:0.999**;90:M:0.861;91:K:0.971*;93:A:0.986*;94:E:0.954*;95:Q:0.734;97:Q:0.993**;98:N:0.986*
	OG0003407	Pwe00581	regulator of telomere elongation helicase 1/Rtel1	A probable ATP-dependent DNA helicase implicated in DNA repair and the maintenance of genomic stability	1.4e-08	1.668e-06	NA
	OG0003458	Pwe01893	Rho GTPase activating protein at 5A/RhoGAP5A	A GTPase activating protein involved in imaginal disc-derived leg morphogenesis and adherens junction maintenance; Negative Regulators of EGFR Signaling Pathway	0.0115343	0.0943099	121:D:0.819
	OG0003459	Pwe17000	lilipod/lili	A multi-pass transmembrane that promotes ovarian stem cell maintenance; Positive Regulators of BMP Signaling Pathway	0.0299385	0.186333	214:H:0.504
	OG0003464	Pwe10576	Tyrosyl-tRNA synthetase/TyrRS	A tyrosine--tRNA ligase involved in tyrosyl-tRNA aminoacylation	7.8e-08	7.228e-06	278:T:0.900;303:R:0.560
	OG0003466	Pwe14698	serpin 85F	A member of the non-inhibitory serpin family involved in regulation of immune response	0	0	13:G:0.665;105:I:0.752;106:A:0.916
	OG0003505	Pwe18882	golgi complex-localized glycoprotein 1/Glg1	Predicted to enable fibroblast growth factor binding activity	0.00448002	0.0479018	3:L:0.963*;99:S:0.905;102:A:0.750;127:T:0.935
	OG0003522	Pwe15261	CG34133	NA	5.19e-07	3.09176e-05	NA
	OG0003523	Pwe01912	CG32687	Predicted to be involved in intracellular signal transduction	0.000173959	0.00426711	1:T:0.990**;2:P:0.914;5:T:0.997**;6:E:0.896;10:T:0.877;11:R:0.995**;13:A:0.565;15:E:0.656;17:E:0.797;20:E:0.789;26:E:0.615;29:D:0.744;31:I:0.514;32:A:0.914;35:Q:1.000**;37:N:0.898;41:S:0.889;45:G:0.992**;46:E:0.547;48:G:0.778;52:S:0.950;56:G:0.901;57:V:0.872;59:F:1.000**;60:D:0.998**;61:N:0.776;62:R:0.921;63:V:0.884;65:C:1.000**;66:S:1.000**;69:K:0.875;70:K:0.996**
	OG0003526	Pwe02159	CG15084	A part of U2-type spliceosomal complex and post-mRNA release spliceosomal complex involved in RNA splicing	0.0200333	0.141591	92:L:0.507;94:N:0.592;109:V:0.997**;134:K:0.921;160:K:0.502;170:D:0.502;174:A:0.507
	OG0003554	Pwe01958	Smu1 spliceosomal factor	A spliceosomal protein required for normal neuromuscular junction development and function	0.0332667	0.201047	NA
	OG0003559	Pwe08094	convoluted/conv	A leucine-rich repeat protein involved in axon guidance and the development of the tracheal system	1e-09	1.39e-07	516:V:0.545
	OG0003576	Pwe18641	nicotinic acetylcholine receptor alpha2/nAChRalpha2	A part of acetylcholine-gated channel complex involved in cholinergic synaptic transmission and monoatomic cation transmembrane transport	0.0406076	0.233564	NA
	OG0003584	Pwe03089	mitochondrial ribosomal protein L47/mRpl47	A part of mitochondrial small ribosomal subunit involved in mitochondrial translation	0.00798934	0.0716463	1:M:0.930;2:E:0.884;3:F:1.000**;4:F:0.698;6:D:0.906;7:K:0.559;10:W:1.000**;14:E:0.967*;15:V:0.522;16:K:0.996**;18:G:0.998**;20:S:0.999**;23:E:0.538;25:H:0.989*;26:Q:0.989*;27:L:0.999**;31:L:0.789;39:L:0.505;46:N:0.561;66:E:0.592;108:C:0.577
	OG0003590	Pwe08614	Molecule interacting with CasL/MICAL	A multi-domain flavoprotein monooxygenase (Redox) enzyme involved in cytoskeleton organization and neuron development	0.0122465	0.099022	1:S:0.516;2:P:0.568;31:T:0.594
	OG0003598	Pwe02468	lysine ketoglutarate reductase/saccharopine dehydrogenase/LKRSDH	A bifunctional enzyme involved in lysine catabolic process, negative regulation of ecdysone receptor signaling pathway and negative regulation of transcription by RNA polymerase II	0.0110047	0.0917792	419:S:0.922
	OG0003625	Pwe12105	wolfram syndrome 1/wfs1	An endoplasmic reticulum-resident transmembrane protein involved in adult locomotory behavior and negative regulation of gene expression	0.0051626	0.0518748	NA
	OG0003626	Pwe08246	CG2321	NA	3.0652e-05	0.00102255	NA
	OG0003638	Pwe12334	CG3704	Predicted to enable GTPase activity	0.0192163	0.136977	NA
	OG0003647	Pwe08154	osiris 7	A family of well conserved putative transmembrane proteins of unknown function	0.00652298	0.0619053	5:D:0.672;8:Y:0.703;12:I:0.789;13:N:0.903;58:R:0.860;62:E:0.508;86:S:0.949
	OG0003648	Pwe11471	borderless/bdl	A cell adhesion molecule that is required for glial extension and axon ensheathment	3.562e-06	0.000148535	102:I:0.506;122:I:0.503;280:G:0.517;289:T:0.555;332:H:0.642;343:T:0.503
	OG0003649	Pwe09588	something about silencing 10/Sas10	A part of small-subunit processome involved in maturation of SSU-rRNA from tricistronic rRNA transcript (SSU-rRNA, 5.8S rRNA, LSU-rRNA)	0.0123481	0.099022	6:S:0.720;17:L:0.812;53:F:0.997**;99:D:0.979*;101:I:0.912
	OG0003652	Pwe18722	futsch	A microtubule binding protein involved in the formation of synaptic buttons at the neuromuscular junctions.	7.3e-08	7.228e-06	298:S:0.562;412:P:0.975*;415:V:0.960*
	OG0003673	Pwe16647	CG33120	A non-aminoacyl acyltransferase involved in triglyceride biosynthetic process	0.000413268	0.00783331	1:I:0.635;2:V:0.638;3:E:0.642;4:K:0.636;5:Y:0.639;6:D:0.712;7:R:0.640;8:G:0.642;9:R:0.652;10:L:0.637;11:C:0.642;12:Y:0.643;13:P:0.642;14:H:0.635;15:L:0.637;16:R:0.637;17:C:0.637;18:S:0.636;19:L:0.637;20:T:0.637;21:W:0.637;22:M:0.637;23:R:0.643;24:Y:0.638;25:A:0.905;26:W:0.639;27:I:0.635;28:K:0.637;29:N:0.635;30:F:0.635;31:S:0.641;32:I:0.637;33:D:0.635;34:N:0.636;35:H:0.635;36:V:0.637;37:P:0.642;3…
	OG0003680	Pwe01521	CG7611	A part of GID complex involved in proteasome-mediated ubiquitin-dependent protein catabolic process	0.00928039	0.081472	105:S:0.965*
	OG0003683	Pwe03540	CG5877	A part of catalytic step 2 spliceosome involved in negative regulation of RNA catabolic process and regulatory ncRNA-mediated heterochromatin formation	2.9881e-05	0.00102255	1:M:0.849;3:L:0.689;4:S:0.583;11:T:0.896;41:A:0.834;44:R:0.991**;53:G:0.810;96:L:0.707;122:D:0.879;211:L:0.732;212:R:0.853;228:I:0.877;233:V:0.714;236:S:0.598;239:M:0.763;244:S:0.613;247:V:0.851;250:N:0.559;261:Q:0.563;273:K:0.933
	OG0003688	Pwe00259	structural maintenance of chromosomes 1/SMC1	A part of cohesin complex involved in negative regulation of gene expression and nervous system development	0	0	NA
	OG0003697	Pwe00444	Ubiquitin-like domain-containing C-terminal domain phosphatase 1/Ublcp1	A nuclear HAD family phospho-Ser/Thr phosphatase involved in regulation of proteasome assembly	0.00470781	0.0493168	172:K:0.984*;173:H:0.662;209:K:0.978*
	OG0003706	Pwe00709	CG9346	A part of spliceosome complex A involved in RNA processing	0.00380158	0.0422735	NA
	OG0003713	Pwe07972	failed axon connections/fax	Together with Abl, involved in embryonic axonal development	0.00690185	0.0639571	9:M:0.908;46:I:0.803;108:L:0.828
	OG0003717	Pwe16351	coenzyme Q8	An atypical protein kinase involved in ubiquinone biosynthetic process	0.042733	0.242444	8:R:0.999**;21:H:0.638;37:K:0.996**;193:T:0.644;202:P:0.728;243:R:0.589;279:R:0.967*;295:S:0.991**;298:F:0.998**;299:L:0.735;300:L:0.993**
	OG0003726	Pwe01904	CG8135	NA	4.9118e-05	0.00146301	NA
	OG0003728	Pwe13135	CG7706	Predicted to enable mRNA binding activity	0.0444061	0.250151	NA
	OG0003730	Pwe13976	Another methylase of U6/Amus	The S-adenosyl-L-methionine-dependent methyltransferase involved in snRNA methylation	0.000136259	0.00344364	61:N:0.895;65:K:0.942;86:I:0.542;141:R:0.976*
	OG0003731	Pwe07142	CG13917	NA	0.0467376	0.25814	24:K:0.511;37:E:0.843;55:T:0.862;353:S:0.829
	OG0003733	Pwe06472	TBP-associated factor 1/Taf1	A component of the evolutionarily conserved general transcription factor TFIID involved in RNA polymerase II preinitiation complex assembly	0.00735544	0.0666787	54:P:0.832;253:R:0.559;600:T:0.889
	OG0003738	Pwe12842	hepatocyte growth factor regulated tyrosine kinase substrate/Hrs	A component of the ESCRT-0 complex involved in endosomal transport, regulation of epithelial cell migration; Negative Regulators of Hedgehog Signaling Pathway; Positive Regulators of Toll-NF-κB Signaling Pathway; Negative Regulators of Torso Signaling Pathway	0.0142679	0.10903	4:T:0.593;89:M:0.992**;179:Q:0.630
	OG0003756	Pwe16192	CG1542	A part of preribosome, large subunit precursor involved in rRNA processing and ribosomal large subunit biogenesis	0.0370096	0.217201	3:S:0.516;16:E:0.706;109:K:0.502
	OG0003763	Pwe09602	Ranbp21	A part of RNA nuclear export complex involved in RNA export from nucleus	2.42e-07	1.8209e-05	1:P:0.550;2:I:0.550;3:E:0.550;4:T:0.550;5:V:0.550;6:V:0.550;7:Q:0.555;8:Q:0.550;9:L:0.550;10:A:0.550;11:N:0.552;12:A:0.550;13:V:0.550;14:D:0.550;15:L:0.550;16:T:0.550;17:M:0.549;18:D:0.782;19:P:0.550;20:S:0.552;21:M:0.550;22:S:0.550;23:Q:0.550;24:E:0.550;25:K:0.550;26:R:0.550;27:H:0.550;28:E:0.550;29:A:0.550;30:Y:0.550;31:R:0.550;32:L:0.550;33:C:0.550;34:D:0.550;35:S:0.550;36:F:0.550;37:K:0.550;3…
	OG0003764	Pwe16304	dynamin associated protein 160/Dap160	An adaptor protein that contributes to endocytosis involved in positive regulation of neuroblast proliferation and synaptic vesicle endocytosis; Negative Regulators of Notch Signaling Pathway	0.0278721	0.181045	30:R:0.927;59:L:0.701;232:E:0.700;242:K:0.893;364:T:0.797;366:G:0.911
	OG0003770	Pwe14094	eEF2	A part of ribonucleoprotein complex involved in translational elongation	0.0336431	0.201859	118:S:0.965*
	OG0003778	Pwe17756	CG5966	A triacylglycerol lipase involved in lipid catabolic process	6.5727e-05	0.00182721	20:Q:0.859;44:D:0.786;64:A:0.905;130:L:0.958*
	OG0003780	Pwe07190	senataxin/Setx	A RNA 5'-3' helicase involved in termination of RNA polymerase II transcription	0.0021659	0.0290188	NA
	OG0003788	Pwe13986	oligosaccharyltransferase 48kD subunit/Ost48	The subunit of the oligosaccharyl transferase (OST) complex involved in protein N-linked glycosylation via asparagine	0.011387	0.094027	183:D:0.943
	OG0003809	Pwe05756	secretory 63/sec63	A subcomplex of the endoplasmic reticulum Sec complex that is involved in the transmembrane translocation of proteins into the ER	0.0357775	0.21162	NA
	OG0003811	Pwe03814	mitochondrial ribosomal protein S16/Rps16	A structural constituent of ribosome involved in maturation of SSU-rRNA from tricistronic rRNA transcript (SSU-rRNA, 5.8S rRNA, LSU-rRNA)	0.0461462	0.256573	1:V:0.978*;2:V:0.931;3:L:0.619;4:R:0.621;5:R:0.618;6:D:0.619;7:C:0.619;8:K:0.619;9:A:0.622;10:H:0.619;11:P:0.621;12:I:0.619;13:E:0.619;14:Q:0.618;15:L:0.619;16:G:0.619;17:T:0.627;18:Y:0.618;19:D:0.617;20:P:0.619;21:M:0.619;22:E:0.619;23:N:0.617;24:H:0.619;25:Y:0.620;26:G:0.617;27:E:0.619;28:K:0.618;29:L:0.620;30:V:0.620;31:S:0.621;32:F:0.619;33:N:0.617;34:L:0.618;35:E:0.618;36:R:0.619;37:I:0.618;…
	OG0003812	Pwe03873	Bax Inhibitor-1/BI-1	A member of transmembrane BAX Inhibitor Motif (TMBIM) protein family involved in cellular response to unfolded protein, endoplasmic reticulum calcium ion homeostasis	1.14e-06	5.94225e-05	43:A:0.974*
	OG0003844	Pwe10484	vesicular monoamine transporter/Vmat	A vesicular neurotransmitter transmembrane transporter for the neurotransmitters dopamine, serotonin and octopamine	0.00288947	0.0349249	2:P:0.987*;4:I:0.970*;6:F:0.987*
	OG0003845	Pwe08369	ZAP3	Predicted to be involved in regulation of telomere maintenance	0.000825109	0.013493	NA
	OG0003862	Pwe14432	CG42700	NA	0.030604	0.189064	54:A:0.946
	OG0003863	Pwe17758	CG8500	A member of the Ras superfamily of small GTPases involved in small GTPase-mediated signal transduction	0.048047	0.263626	141:T:0.967*
	OG0003878	Pwe19009	phosphatidylinositol 3-kinase 59F	A part of phosphatidylinositol 3-kinase complex involved in the control of vesicle trafficking	0.00689651	0.0639571	51:I:0.724;85:I:0.678;87:I:0.689;118:I:0.764;125:D:0.737;159:C:0.723;172:Q:0.806
	OG0003886	Pwe15572	RNA polymerase I subunit B/Polr1B	A part of RNA polymerase I complex involved in transcription by RNA polymerase	2.153e-05	0.000780697	1:S:0.999**;2:K:0.907;31:K:0.697;58:N:0.614;66:I:0.924;70:I:0.594;99:K:0.512;113:C:0.881;127:I:0.596;140:V:0.865;145:R:0.756;155:Q:0.548;157:D:0.780;161:Y:0.568;196:N:0.504;204:L:0.951*;222:V:0.890;246:E:0.892;265:L:0.788;269:F:0.919;274:L:0.899;358:R:0.790;359:K:0.956*;365:E:0.939;377:Y:0.834;386:F:0.531;411:L:0.932;429:L:0.521;504:I:0.581;505:I:0.550;507:V:0.902
	OG0003891	Pwe17745	CG3735	A part of small-subunit processome involved in maturation of SSU-rRNA from tricistronic rRNA transcript (SSU-rRNA, 5.8S rRNA, LSU-rRNA)	0.0291395	0.184329	230:T:0.918;372:L:0.606
	OG0003892	Pwe16419	CG11839	A part of spliceosomal complex involved in mitotic DNA damage checkpoint signaling, mitotic DNA replication checkpoint signaling and nuclear DNA replication	0.00352938	0.0399744	NA
	OG0003898	Pwe01560	ER membrane protein complex subunit 8/9 /EMC8-9	A subunit of the ER membrane protein complex (EMC) involved in tail-anchored membrane protein insertion into ER membrane.	0.00343273	0.0398994	NA
	OG0003904	Pwe06541	helix loop helix protein 3B/HLH3B	A member of the basic helix-loop-helix (bHLH) transcription factors involved in regulation of transcription by RNA polymerase II	0.025089	0.168832	NA
	OG0003911	Pwe00535	calnexin 99A/Cnx99A	An endoplasmic reticulum chaperone involved in protein stabilization, regulation of calcium ion transport into cytosol and rhodopsin biosynthetic process	0.000262159	0.00535074	171:K:0.557;217:R:0.692;324:R:0.882
	OG0003926	Pwe01161	diphthamide biosynthesis 2/DPH2	A part of 2-(3-amino-3-carboxypropyl)histidine synthase complex involved in protein histidyl modification to diphthamide	2.62e-07	1.8209e-05	1:S:0.874;7:T:0.828;13:A:0.732;16:C:0.815;18:V:0.862;41:L:0.845;46:H:0.686;52:A:0.724;55:L:0.919;56:N:0.802;60:I:0.507;70:I:0.587;71:Y:0.852;75:V:0.833;79:R:0.773;83:S:0.849;109:E:0.857;112:N:0.862;113:R:0.997**;114:V:0.662;119:K:0.847;125:C:0.910;145:E:0.659;185:K:0.865;188:N:0.642;189:L:0.918;205:H:0.715;206:D:0.910;210:P:0.825
	OG0003941	Pwe03240	M6	A four-transmembrane glycoprotein involved in eye morphogenesis and oogenesis	0.00268189	0.0338893	NA
	OG0003956	Pwe09147	rolling pebbles/rols	A protein required for myoblast fusion in founder cells involved in anterior Malpighian tubule development, border follicle cell migration and striated muscle cell differentiation	0.00222338	0.0290188	2:E:0.958*;3:P:0.957*;88:R:0.539
	OG0003967	Pwe09001	Cytosolic thiouridylase subunit 1/Ctu1	A part of cytosolic tRNA wobble base thiouridylase complex involved in tRNA wobble position uridine thiolation	0.000261968	0.00535074	16:S:0.858;31:L:0.819;52:T:0.738;67:D:0.695;70:Q:0.519;93:I:0.667;151:T:0.735;156:E:0.663;229:D:0.667
	OG0003968	Pwe06845	CG3894	An E3 ubiquitin ligase involved in intracellular signal transduction	0.000639534	0.0113483	NA
	OG0003974	Pwe05804	CG5174	NA	0.0106278	0.0895312	NA
	OG0003978	Pwe01519	CG3880	NA	1e-09	1.39e-07	117:K:0.621;189:D:0.716
	OG0003990	Pwe01680	pawn/PWN	A protein involved in chaeta morphogenesis	0.000205386	0.00475901	3:G:0.920;20:P:0.565;80:E:0.812
	OG0004009	Pwe00754	intraflagellar transport 52/IFT52	A part of intraciliary transport particle B involved in cilium assembly and intraciliary transport	1.638e-06	8.03584e-05	NA
	OG0004018	Pwe16800	CG8230	Predicted to be involved in Golgi organization	0.00282555	0.0349249	357:S:0.683;419:S:0.979*;445:R:0.907
	OG0004019	Pwe06046	minotaur/mino	A member of the conserved glycerol-3-phosphate O-acyltransferase family involved in primary piRNA processing	3.2693e-05	0.00104869	302:R:0.982*;341:A:0.794;345:S:0.512
	OG0004046	Pwe16363	pu tao chuan/ptch	A rRNA methyltransferase to enable rRNA (uridine-N3-)-methyltransferase activity	0.00154088	0.0217813	31:Y:0.760;124:T:0.932
	OG0004063	Pwe14361	replication factor C 38kD subunit/Rfc38	A part of Elg1 RFC-like complex involved in DNA repair, leading strand elongation and sister chromatid cohesion	0.00568729	0.0558024	3:L:0.979*;5:Y:0.940;6:H:0.976*;9:Q:0.625;10:A:0.978*;13:L:0.965*;14:K:0.979*;123:S:0.708
	OG0004087	Pwe12106	Arginyl-tRNA synthetase/ArgRS	A part of aminoacyl-tRNA synthetase multienzyme complex involved in arginyl-tRNA aminoacylation	0.0280033	0.181045	10:Q:0.808;13:A:0.609;32:N:0.901;36:G:0.856;39:K:0.937;43:E:0.935;56:E:0.874;59:G:0.906;79:D:0.885;88:L:0.850;91:N:0.911;95:P:0.945;97:L:0.898;124:C:0.954*;129:F:0.941;130:L:0.942;163:N:0.779;187:E:0.896;211:E:0.891
	OG0004099	Pwe11779	cathepsin F/CtsF	A lysosomal cysteine protease involved in proteolysis involved in protein catabolic process	0.000576125	0.0106775	2:V:0.974*;3:A:0.570;28:V:0.926;38:R:0.872;61:K:0.965*;78:D:0.958*;82:A:0.969*;95:K:0.539
	OG0004114	Pwe08453	CG16786	NA	0.00287918	0.0349249	100:K:0.888;237:E:0.843;275:E:0.602;295:S:0.992**
	OG0004115	Pwe02036	alpha-1,2-mannosyltransferase/ALG11	TheGDP-Man:Man3GlcNAc2-PP-dolichol alpha-1,2-mannosyltransferase involved in dolichol-linked oligosaccharide biosynthetic process	0.0287422	0.184329	96:E:0.933;98:L:0.549;126:Q:0.929;143:R:0.647
	OG0004119	Pwe12313	ecdysone receptor/EcR	A part of activator ecdysone receptor complex and repressor ecdysone receptor complex involved in instar larval or pupal development and nervous system development	8.19e-07	4.55364e-05	NA
	OG0004121	Pwe11393	RIO kinase 1	A part of preribosome, small subunit precursor involved in positive regulation of glial cell proliferation	0.00104692	0.0163246	146:A:0.931
	OG0004128	Pwe08827	CG16890	A part of the nuclear pre-mRNA splicing complex to enable phosphatase activity	0.013551	0.104644	1:L:0.880;2:I:0.866
	OG0004134	Pwe10761	regulatory particle non-ATPase 10/Rpn10	A polyubiquitin receptor subunit of the 26S proteasome involved in mitotic sister chromatid segregation and proteasome-mediated ubiquitin-dependent protein catabolic process	1.2063e-05	0.000479073	67:E:0.634
	OG0004154	Pwe01188	topoisomerase 3alpha/Top3a	A type IA topoisomerase involved in double-strand break repair via homologous recombination, mitochondrial genome maintenance and tissue regeneration	0.000263046	0.00535074	1:R:0.580;4:D:0.898;38:D:0.657;65:V:0.944;83:V:0.932;150:T:0.615;181:V:0.925;221:A:0.942;265:N:0.846;281:D:0.525;322:A:0.942;326:K:0.938;393:Q:0.920;397:D:0.615;399:K:0.513;435:I:0.573;451:K:0.927;481:V:0.932;487:P:0.603;494:R:0.580;495:M:0.540;497:K:0.866
	OG0004156	Pwe19058	mitochondrial Rho/Miro	An atypical GTPase and Ca[2+] sensor on the outer mitochondrial membrane involved in axonal transport of mitochondrion,regulation of mitochondrion organization and synaptic vesicle transport	0.0126047	0.100117	17:I:0.794;22:S:0.885;40:L:0.800;81:K:0.734;135:D:0.766;142:Q:0.787;192:N:0.713;200:S:0.692;281:T:0.617
	OG0004161	Pwe08791	staccato/stac	An essential component of secretory lysosome-related organelles (SLs) involved in branch fusion	0.00222686	0.0290188	21:H:0.947;111:I:0.932;121:N:0.607;355:M:0.826;398:K:0.668;420:L:0.634;489:I:0.943;677:S:0.543;695:H:0.584
	OG0004176	Pwe10362	wollknaeuel/wol	A member of the glycosyltransferase 2 family involved in epidermal differentiation including maintenance of cell polarity and cuticle formation	1.5785e-05	0.000598395	11:S:0.662;24:L:0.539;65:E:0.820;101:K:0.778;163:G:0.986*
	OG0004181	Pwe11801	SET and MYND domain containing, class 4, member 3/Smyd4-3	A lysine methyltransferase involved in compound eye photoreceptor development.	5.5503e-05	0.00159619	14:Q:0.515;24:K:0.932;34:D:0.732;37:Y:0.778;62:K:0.512;65:T:0.765;72:A:0.851;83:A:0.576;90:F:0.862;93:P:0.950*;97:I:0.598;100:N:0.774;106:F:0.793;108:R:0.908;123:R:0.645;125:F:0.777;139:E:0.555;156:L:0.857;161:Q:0.869;163:R:0.812;169:K:0.973*;177:I:0.789;185:G:0.812;190:N:0.868;200:K:0.755;202:L:0.902;203:D:0.707;204:Y:0.778;207:K:0.802;208:L:0.998**;209:K:0.775;225:E:0.702;246:R:0.999**;247:A:0.…
	OG0004193	Pwe01389	myomesin and myosin binding protein/MnM	Predicted to be involved in sarcomere organization	0.0260598	0.173871	324:C:0.804
	OG0004198	Pwe01470	NADH dehydrogenase (ubiquinone) B14.5 B subunit/ND-B14.5B	A Part of respiratory chain complex I involved in mitochondrial electron transport, NADH to ubiquinone.	0.00354689	0.0399744	1:N:0.861;2:L:0.698;3:E:0.736;4:L:0.588;5:L:0.584;6:T:0.746;7:L:0.592;8:S:0.584;9:G:0.586;10:I:0.581;11:G:0.588;12:V:0.589;13:G:0.599;14:F:0.587;15:H:0.592;16:L:0.744;17:D:0.582;18:Q:0.583;19:Y:0.588;20:R:0.587;21:N:0.579;22:D:0.591;23:Y:0.587;24:L:0.611;25:A:0.584;26:E:0.581;27:R:0.584;28:D:0.578;29:A:0.585;30:V:0.582;31:L:0.585;32:R:0.584;33:N:0.583;34:Y:0.581;35:L:0.581;36:E:0.581;37:R:0.585;3…
	OG0004204	Pwe12834	MOB kinase activator 3/Mob3	Predicted to be involved in signal transduction	0.0379902	0.220027	73:T:0.704
	OG0004233	Pwe06133	Autophagy-related 13/Atg13	A subunit of Atg1 kinase complex that controls the initiation of autophagosome formation	0.0017214	0.023699	NA
	OG0004244	Pwe16434	Secretion-associated Ras-related 1/Sar1	A small GTPase that is recruited to the endoplasmic reticulum and initiates the recruitment of the COPII subunit complex Sec23/Sec24	0.00955163	0.0829798	NA
	OG0004265	Pwe09174	spindle A/Spn-A	A protein that forms a filament on single-stranded DNA involved in repair of double-strand DNA breaks through homologous recombination	0.0446912	0.250151	NA
	OG0004280	Pwe08534	Fem-1	A part of ubiquitin ligase complex involved in proteasome-mediated ubiquitin-dependent protein catabolic process and regulation of ubiquitin-protein transferase activity	0.0298381	0.186333	161:L:0.852;175:L:0.556;232:G:0.536;256:T:0.505;267:Q:0.536;296:E:0.508
	OG0004298	Pwe06360	daughter of sevenless/dos	An essential component for signaling from various receptor tyrosine kinases; Torso Signaling Pathway Core Components; Sevenless Signaling Pathway Core Components	4.68e-07	3.0024e-05	161:S:0.946
	OG0004299	Pwe03886	mediator complex subunit 19/MED19	A conserved nuclear protein that acts as a hinge in the flexible mediator transcription complex associated with RNA polymerase II	0.000259224	0.00535074	NA
	OG0004327	Pwe14638	CG3246	Predicted to enable lipid binding activity	0.00144671	0.0208027	34:N:0.917;40:V:0.607;319:I:0.541
	OG0004330	Pwe09104	CG12091	The serine/threonine phosphatase involved in positive regulation of ubiquinone biosynthetic process	0.0271014	0.179385	4:L:0.891
	OG0004347	Pwe01654	Ced-12	A protein that functions with Dock family members (encoded by mbc or spg) to regulate GTPase activity; Pvr Signaling Pathway Core Components	7.8504e-05	0.00211201	485:P:0.562
	OG0004360	Pwe17020	CG8507	Predicted to be involved in regulation of receptor-mediated endocytosis	0.00344455	0.0398994	45:R:0.861
	OG0004363	Pwe02055	procollagen lysyl hydroxylase/Plod	A multifunctional enzyme localized to the endoplasmic reticulum involved in growth of a germarium-derived egg chamber	0.0219871	0.15281	252:L:0.529;363:C:0.978*;435:P:0.665;516:R:0.865
	OG0004402	Pwe06339	calcium-independent phospholipase A2 VIA/iPLA2-VIA	A protein that localizes to cytosol and mitochondria involved in repairing oxidized mitochondrial lipids	0.0493356	0.268928	9:I:0.577;14:K:0.629;25:A:0.620;57:V:0.602;84:S:0.664;115:S:0.860;118:P:0.762;123:E:0.655;198:V:0.689;203:I:0.743;209:V:0.651;261:E:0.528
	OG0004404	Pwe14298	CG5033	A part of PeBoW complex and preribosome, large subunit precursor involved in regulation of hemocyte proliferation	0.0352427	0.209946	1:D:0.938
	OG0004410	Pwe10826	programmed cell death 4/Pdcd4	Involved in germarium-derived female germ-line cyst formation and positive regulation of stem cell differentiation	0.0134508	0.104644	84:K:0.565;127:K:0.510;197:R:0.545
	OG0004423	Pwe17222	FK506-binding protein 59kD/Fkbp59	A peptidylprolyl isomerase involved in the regulation of calcium transport and phototransduction	0.0102351	0.087767	10:M:0.735;20:R:0.612;56:K:0.681;60:L:0.718;69:D:0.514;70:T:0.692;77:K:0.610;79:T:0.710;153:T:0.679;167:K:0.725;170:D:0.638;201:T:0.529;202:K:0.553;204:K:0.666;211:V:0.762;219:H:0.616;222:I:0.802;261:L:0.634;287:A:0.702;306:K:0.567
	OG0004427	Pwe00940	defective in the avoidance of repellents/dare	An enzyme associated with steroid hormone synthesis involved in olfactory behavior, pupariation and steroid biosynthetic proces	1.905e-06	8.36195e-05	39:P:0.503;140:K:0.866;209:V:0.993**;210:S:0.995**;211:F:0.986*
	OG0004429	Pwe00723	Ras-related GTP binding C/D/RagC-D	A part of Gtr1-Gtr2 GTPase complex involved in cellular response to amino acid stimulus and positive regulation of TORC1 signaling	0.0143804	0.10903	NA
	OG0004430	Pwe14727	signal sequence receptor beta/SsRB	NA	0.00140658	0.0208027	98:S:0.954*;158:S:0.982*
	OG0004433	Pwe11784	GTPase activating protein and centrosome-associated/GAPcenA	Predicted to enable GTPase activator activity and small GTPase binding activity	0.0103131	0.087767	146:K:0.943;276:S:0.992**;465:R:0.944
	OG0004442	Pwe10570	phosphoglucose mutase 1/Pgm1	The alpha-D-glucose-1,6-bisphosphate-dependent involved in glucose 1-phosphate metabolic process, glycogen metabolic process and glycolytic process through glucose-1-phosphate	0.000657207	0.011419	10:T:0.617;21:V:0.979*;97:E:0.902;101:K:0.864;350:V:0.547;381:I:0.920
	OG0004447	Pwe01672	glucuronyltransferase I/GlcAT-I	The galactosylgalactosylxylosylprotein 3-beta-glucuronosyltransferase involved in glycosaminoglycan-protein linkage region biosynthetic process	0.0251022	0.168832	144:D:0.916
	OG0004462	Pwe06793	menage a trois 1/Mat1	A RING finger protein involved in the activation of the kinase encoded by Cdk7	0.00473063	0.0493168	155:H:0.757;200:T:0.598;227:P:0.886;244:E:0.899
	OG0004469	Pwe03297	enhancer of bithorax/Ebx	A part of NURF complex involved in nucleosome organization and regulation of DNA-templated transcription; Negative Regulators of JAK-STAT Signaling Pathway	0.00653197	0.0619053	130:G:0.760
	OG0004477	Pwe03639	CG40191	A part of cyclin-dependent protein kinase holoenzyme complex to enable cyclin-dependent protein serine/threonine kinase regulator activity	0.00144269	0.0208027	52:N:0.955*;60:S:0.994**
	OG0004486	Pwe01594	furrowed/fw	A selectin that mediates the interaction of planar cell polarity proteins by stabilizing the product of fz	1.63e-07	1.35942e-05	108:N:0.886;188:L:0.918;192:T:0.926;214:T:0.527;225:K:0.879;302:V:0.822;381:T:0.667;405:V:0.905;415:Y:0.904;499:S:0.547
	OG0004488	Pwe10368	dead box protein 80/Dbp80	A putative ATP-dependent RNA helicase involved in poly(A)+ mRNA export from nucleus	0.0170823	0.126436	17:I:0.879;179:I:0.550
	OG0004494	Pwe13693	phosphorylated CTD-interacting factor 1/Pcif1	Involved in wing disc dorsal/ventral pattern formation	0.00254324	0.0326317	NA
	OG0004508	Pwe08444	adaptor protein complex 2, alpha subunit/AP-2a	A subunit of the AP-2 adaptor complex contributes to apico-basal polarity (epithelial cell polarization)	0.000714222	0.0121563	NA
	OG0004526	Pwe07361	COP9 signalosome subunit 3a/CSN3	The subunit 3 of the COP9 signalosome (CSN) involved in female germ-line stem cell population maintenance, germarium-derived cystoblast division and male germ-line cyst encapsulation	0.000409203	0.00783331	44:T:0.960*
	OG0004527	Pwe10806	cystathionine beta-synthase/Cbs	An enzyme involved in endoplasmic reticulum stress response	0.00498631	0.0513406	15:I:0.895;200:Q:0.663
	OG0004529	Pwe01232	pre-mRNA processing factor 40 /PRP40	A part of precatalytic spliceosome involved in mRNA splicing	0.0179956	0.129382	NA
	OG0004535	Pwe02514	CG5776	Predicted to be involved in ribosomal large subunit biogenesis	0.00105699	0.0163246	127:D:0.636;130:I:0.812
	OG0004541	Pwe01386	vacuolar protein sorting 16A /Vps16A	A subunit of homotypic fusion and protein sorting (HOPS) involved in the biogenesis of lysosome-related eye pigment granules	0.000205425	0.00475901	188:R:0.578
	OG0004557	Pwe12950	rotated abdomen/rt	A part of dolichyl-phosphate-mannose-protein mannosyltransferase complex involved in protein O-linked mannosylation, regulation of synaptic activity and sarcomere organization	0	0	312:I:0.873
	OG0004568	Pwe10360	phagocyte signaling impaired/psidin	A non-catalytic subunit of the NatB complex involved in border follicle cell migration, positive regulation of lamellipodium assembly and sensory neuron axon guidance	0.000614025	0.0111325	1:Q:0.607;2:A:0.613;3:N:0.608;4:D:0.614;5:E:0.617;6:I:0.615;7:S:0.613;8:K:0.617;9:R:0.617;10:I:0.615;11:T:0.610;12:L:0.614;13:P:0.613;14:L:0.616;15:A:0.616;16:E:0.607;17:R:0.617;18:M:0.604;19:V:0.615;20:Q:0.613;21:K:0.626;22:Y:0.609;23:I:0.613;24:N:0.609;25:E:0.701;26:D:0.616;27:K:0.608;28:I:0.604;29:D:0.607;30:A:0.616;31:E:0.607;32:Q:0.610;33:E:0.608;34:I:0.610;35:Q:0.614;36:L:0.614;37:Y:0.612;3…
	OG0004572	Pwe14736	ATP synthase, oligomycin sensitivity conferring protein	The mitochondrial membrane ATP synthase involved in proton motive force-driven mitochondrial ATP synthesis and proton transmembrane transport	0.00510916	0.0518748	3:T:0.689
	OG0004585	Pwe01650	muskelin	A part of GID complex involved in oocyte maturation and positive regulation of proteasomal ubiquitin-dependent protein catabolic process	0.0328822	0.200174	189:N:0.890
	OG0004587	Pwe08072	mannosyl (alpha-1,3-)-glycoprotein beta-1,2-N-acetylglucosaminyltransferase/Mgat1	An enzyme involved in the synthesis of paucimannose N-glycans with involvement in locomotion, brain development and lifespan	0.00699181	0.0640788	18:P:0.664
	OG0004589	Pwe12254	activated Cdc42 kinase/Ack	The non-receptor tyrosine-protein and serine/threonine-protein kinase involved in cellular response to epidermal growth factor stimulus; Negative Regulators of Hippo Signaling Pathway	0.0174642	0.127765	NA
	OG0004596	Pwe01459	phospholipase C at 21C/PIc21C	A phospholipase C beta involved in olfaction and flight; Positive Regulators of Wnt-TCF Signaling Pathway	3.5329e-05	0.00109127	74:R:0.726;78:T:0.542;103:C:0.892;134:S:0.897;141:R:0.513;204:R:0.567;220:L:0.830
	OG0004597	Pwe01254	mitochondrial ribosomal protein L37/mRpL37	A part of mitochondrial small ribosomal subunit involved in mitochondrial translation	1.831e-06	8.36195e-05	1:M:0.934;2:K:0.628;3:V:0.815;7:K:0.950;9:K:0.777;11:H:0.962*;16:V:0.945;41:A:0.530;45:E:0.505;46:Q:0.994**;47:E:0.730;56:E:0.788;61:H:0.859;66:Y:0.996**;70:D:0.746;71:R:0.573;79:S:0.595;82:I:0.878;85:E:0.743;92:V:0.632;97:A:0.775;102:T:0.574;105:V:0.757;115:H:0.829;118:E:0.733;119:N:0.982*;124:T:0.884;132:T:0.624;148:L:0.775;165:R:0.508;179:M:0.652;180:L:0.515;181:Q:0.870;184:H:0.603;188:R:0.851…
	OG0004598	Pwe00207	CG8745	The ethanolamine-phosphate phospho-lyase involved in response to nicotine	0.0210857	0.147777	36:K:0.998**
	OG0004599	Pwe11869	CG7550	The cysteamine dioxygenase to enable cysteamine dioxygenase activity	0.0224496	0.154735	2:N:0.937;3:A:0.906;9:R:0.919;15:L:0.665;24:C:0.905;27:M:0.519;55:M:0.742;69:V:0.882;77:E:0.749;80:K:0.793;104:G:0.936;106:V:0.929;120:P:0.508;134:S:0.661;136:D:0.699
	OG0004612	Pwe12025	coat protein (coatomer) beta/β'COP	A part of the Coat Protein Complex I involved in retrograde transport from the Golgi to ER	0.00173338	0.023699	NA
	OG0004614	Pwe06483	mitochondrial trifunctional protein alpha subunit/Mtpα	A subunit of the mitochondrial trifunctional protein involved in determination of adult lifespan, fatty acid beta-oxidation and response to starvation.	0.00424019	0.0465305	26:G:0.727;109:L:0.977*;163:E:0.509;166:K:0.869;261:R:0.714;294:V:0.806;448:K:0.665;587:K:0.864
	OG0004620	Pwe03316	carbonic anhydrase 1/CAH1	An alpha-class carbonate dehydratase involved in one-carbon metabolic process	8.6242e-05	0.00224768	54:D:0.900;168:A:0.505
	OG0004621	Pwe14215	twister/tst	The Ski2-like RNA helicase involved in regulation of alternative mRNA splicing	0.0234619	0.160387	71:K:0.793;222:A:0.971*
	OG0004622	Pwe15404	hulk/hlk	NA	0.00577965	0.0560492	NA
	OG0004633	Pwe06609	GDI interacting protein 3/Gint3/armless	The ubiquitin-like protein involved in protein degradation; Positive Regulators of Wnt-TCF Signaling Pathway	0.0317035	0.194417	177:S:0.584;215:A:0.517;270:T:0.947

[truncated: 16 more sheets: Table S11, Table S12, Table S13, Tables S14, Table S15, Table S16 , Tabls S17, Table S18, Table S19, Table S20, Table S21, Table S22, Table S23, Table S24, Table S25, Table S26]
